# Supplementary material for: Pan-cancer analysis reveals potential of FAM110A as a prognostic and immunological biomarker in human cancer
Source: Front Immunol. 2023 Feb 27;14:1058627. doi: 10.3389/fimmu.2023.1058627 (PMC10008925; doi:10.3389/fimmu.2023.1058627)
Supplement: Supplementary file 3 [file Table_1.xlsx]

## Sheet: Sheet1
cancer	infiltrates	rho	p	adj.p	一lg(adj.p)
ACC (n=79)	CD274	0.272864	0.0149753	0.0352359	1.45301
BLCA (n=408)	CD274	-0.168106	0.00065096	0.00216987	2.66357
BRCA (n=1100)	CD274	-0.184542	6.98e-10	9.3e-09	8.0315
CESC (n=306)	CD274	0.139352	0.0147035	0.0352359	1.45301
CHOL (n=36)	CD274	-0.0010296	0.995245	0.995245	0.00207001
COAD (n=458)	CD274	0.00888572	0.849586	0.943984	0.0250352
DLBC (n=48)	CD274	-0.0624186	0.673419	0.816265	0.0881688
ESCA (n=185)	CD274	-0.00459801	0.95047	0.974841	0.011066
GBM (n=153)	CD274	-0.347359	1.09e-05	4.35e-05	4.36177
HNSC (n=522)	CD274	-0.0153256	0.726842	0.855109	0.0679787
KICH (n=66)	CD274	0.0771318	0.53818	0.717573	0.144134
KIRC (n=533)	CD274	-0.151497	0.0004487	0.00163164	2.78738
KIRP (n=290)	CD274	-0.285436	7.69e-07	5.13e-06	5.29005
LGG (n=516)	CD274	-0.386888	7.18e-20	2.87e-18	17.5415
LIHC (n=371)	CD274	0.245281	1.74e-06	9.93e-06	5.00302
LUAD (n=515)	CD274	-0.143916	0.0010562	0.00324985	2.48814
LUSC (n=501)	CD274	-0.196263	9.64e-06	4.28e-05	4.36813
MESO (n=87)	CD274	-0.0498287	0.646713	0.808391	0.0923785
OV (n=303)	CD274	-0.0523758	0.363585	0.585619	0.232385
PAAD (n=179)	CD274	-0.061396	0.414249	0.599386	0.222294
PRAD (n=498)	CD274	-0.286801	6.95e-11	1.39e-09	8.85674
READ (n=166)	CD274	-0.138491	0.0751696	0.158252	0.800652
SARC (n=260)	CD274	-0.0477028	0.443728	0.612038	0.213222
SKCM (n=471)	CD274	0.215134	2.46e-06	1.23e-05	4.91095
STAD (n=415)	CD274	0.0444863	0.366012	0.585619	0.232385
TGCT (n=150)	CD274	0.239095	0.00321217	0.00917762	2.03727
THCA (n=509)	CD274	-0.0969408	0.0287527	0.0638949	1.19453
THYM (n=120)	CD274	-0.0926245	0.314322	0.546646	0.262293
UCEC (n=545)	CD274	0.0245874	0.566802	0.731357	0.13587
UCS (n=57)	CD274	0.109008	0.41957	0.599386	0.222294
UVM (n=80)	CD274	0.172832	0.125255	0.23858	0.622366

## Sheet: Sheet2
cancer	infiltrates	rho	p	adj.p	一lg(adj.p)
ACC (n=79)	CTLA4	0.223456	0.0477519	0.103571	0.984764
BLCA (n=408)	CTLA4	-0.164216	0.000870154	0.00423736	2.3729
BRCA (n=1100)	CTLA4	-0.0572777	0.0575532	0.109625	0.96009
CESC (n=306)	CTLA4	0.0689647	0.229021	0.366433	0.436005
CHOL (n=36)	CTLA4	0.217761	0.202016	0.336694	0.472765
COAD (n=458)	CTLA4	0.09094	0.0517853	0.103571	0.984764
DLBC (n=48)	CTLA4	0.461789	0.000953406	0.00423736	2.3729
ESCA (n=185)	CTLA4	-0.0863519	0.24251	0.373092	0.428184
GBM (n=153)	CTLA4	-0.0243025	0.765563	0.807853	0.0926676
HNSC (n=522)	CTLA4	0.113478	0.00946335	0.029667	1.52773
KICH (n=66)	CTLA4	0.376936	0.00181052	0.00724207	2.14014
KIRC (n=533)	CTLA4	0.0943464	0.0294134	0.069208	1.15984
KIRP (n=290)	CTLA4	0.173705	0.00299827	0.0109028	1.96246
LGG (n=516)	CTLA4	-0.182246	3.12e-05	0.000207822	3.68231
LIHC (n=371)	CTLA4	0.517911	7.54e-27	3.02e-25	24.5203
LUAD (n=515)	CTLA4	-0.0428614	0.331667	0.47381	0.324396
LUSC (n=501)	CTLA4	-0.110902	0.0129993	0.0371408	1.43015
MESO (n=87)	CTLA4	0.0319859	0.768678	0.807853	0.0926676
OV (n=303)	CTLA4	0.0175081	0.761489	0.807853	0.0926676
PAAD (n=179)	CTLA4	-0.0615718	0.412912	0.51614	0.287233
PRAD (n=498)	CTLA4	-0.0492663	0.272499	0.403702	0.393939
READ (n=166)	CTLA4	-0.0597373	0.444553	0.538852	0.268531
SARC (n=260)	CTLA4	0.281132	4.13e-06	3.31e-05	4.48044
SKCM (n=471)	CTLA4	0.244154	8.05e-08	8.05e-07	6.09444
STAD (n=415)	CTLA4	0.0960184	0.0506229	0.103571	0.984764
TGCT (n=150)	CTLA4	0.210728	0.00964179	0.029667	1.52773
THCA (n=509)	CTLA4	0.259971	2.63e-09	5.25e-08	7.27978
THYM (n=120)	CTLA4	-0.0481561	0.601458	0.68738	0.162803
UCEC (n=545)	CTLA4	-0.0994248	0.0202588	0.0540234	1.26742
UCS (n=57)	CTLA4	-0.0995284	0.461361	0.542778	0.265378
UVM (n=80)	CTLA4	0.373781	0.000637201	0.00364115	2.43876

## Sheet: Sheet3
cancer	infiltrates	rho	p	adj.p	一lg(adj.p)
ACC (n=79)	LAG3	0.242113	0.0315757	0.0664752	1.17734
BLCA (n=408)	LAG3	-0.180936	0.00023889	0.000796299	3.09892
BRCA (n=1100)	LAG3	0.00998491	0.7408	0.753987	0.122636
CESC (n=306)	LAG3	0.0425484	0.45834	0.526172	0.278872
CHOL (n=36)	LAG3	0.176062	0.304354	0.368914	0.433075
COAD (n=458)	LAG3	0.162463	0.000481982	0.00148302	2.82885
DLBC (n=48)	LAG3	0.105949	0.473555	0.526172	0.278872
ESCA (n=185)	LAG3	0.101509	0.169174	0.233343	0.632005
GBM (n=153)	LAG3	0.362253	4.2e-06	2.4e-05	4.62
HNSC (n=522)	LAG3	0.134988	0.00199563	0.00570179	2.24399
KICH (n=66)	LAG3	0.480347	4.47e-05	0.000162553	3.789
KIRC (n=533)	LAG3	0.182517	2.24e-05	8.96e-05	4.04766
KIRP (n=290)	LAG3	0.248496	1.86e-05	8.28e-05	4.08214
LGG (n=516)	LAG3	0.227484	1.76e-07	1.17e-06	5.93177
LIHC (n=371)	LAG3	0.426495	7.87e-18	1.05e-16	15.979
LUAD (n=515)	LAG3	0.0462056	0.295292	0.368914	0.433075
LUSC (n=501)	LAG3	-0.078583	0.0788751	0.131765	0.880199
MESO (n=87)	LAG3	-0.0340818	0.753987	0.753987	0.122636
OV (n=303)	LAG3	0.019082	0.740784	0.753987	0.122636
PAAD (n=179)	LAG3	-0.0392568	0.60185	0.650649	0.186653
PRAD (n=498)	LAG3	-0.0328255	0.464848	0.526172	0.278872
READ (n=166)	LAG3	0.126058	0.105591	0.168945	0.772255
SARC (n=260)	LAG3	0.2623	1.83e-05	8.28e-05	4.08214
SKCM (n=471)	LAG3	0.399124	1.94e-19	3.89e-18	17.4104
STAD (n=415)	LAG3	0.0984603	0.0450045	0.090009	1.04571
TGCT (n=150)	LAG3	0.185198	0.0232752	0.0547652	1.2615
THCA (n=509)	LAG3	0.23069	1.42e-07	1.13e-06	5.9454
THYM (n=120)	LAG3	-0.128564	0.161685	0.230979	0.636428
UCEC (n=545)	LAG3	-0.0650971	0.129058	0.198551	0.702129
UCS (n=57)	LAG3	0.166191	0.216632	0.279526	0.553579
UVM (n=80)	LAG3	0.695077	8.48e-13	8.48e-12	11.0714

## Sheet: Sheet4
cancer	infiltrates	rho	p	adj.p	一lg(adj.p)
ACC (n=79)	PDCD1	0.129036	0.257062	0.367231	0.435061
BLCA (n=408)	PDCD1	-0.166234	0.000749127	0.00249709	2.60257
BRCA (n=1100)	PDCD1	0.0259468	0.389941	0.50315	0.298303
CESC (n=306)	PDCD1	0.0398596	0.487255	0.590612	0.228697
CHOL (n=36)	PDCD1	0.0622909	0.71817	0.797966	0.0980154
COAD (n=458)	PDCD1	0.166632	0.000341764	0.00124278	2.90561
DLBC (n=48)	PDCD1	0.215914	0.140505	0.237559	0.624229
ESCA (n=185)	PDCD1	-0.0752379	0.308748	0.425859	0.370734
GBM (n=153)	PDCD1	0.153341	0.0584405	0.106255	0.973649
HNSC (n=522)	PDCD1	0.118143	0.00688717	0.0172179	1.76402
KICH (n=66)	PDCD1	0.546166	2.1e-06	1.05e-05	4.97863
KIRC (n=533)	PDCD1	0.176841	4.03e-05	0.000161366	3.79219
KIRP (n=290)	PDCD1	0.337412	3.75e-09	2.95e-08	7.52994
LGG (n=516)	PDCD1	-0.138696	0.00158743	0.00453552	2.34337
LIHC (n=371)	PDCD1	0.494717	2.68e-24	1.07e-22	21.9695
LUAD (n=515)	PDCD1	-0.0040592	0.926782	0.950545	0.0220271
LUSC (n=501)	PDCD1	-0.0656079	0.142535	0.237559	0.624229
MESO (n=87)	PDCD1	0.26161	0.01438	0.028961	1.53819
OV (n=303)	PDCD1	0.152676	0.00776173	0.0182629	1.73843
PAAD (n=179)	PDCD1	-0.0421045	0.575738	0.677338	0.169194
PRAD (n=498)	PDCD1	-0.0220286	0.623841	0.712962	0.146934
READ (n=166)	PDCD1	0.0725607	0.352868	0.470491	0.327449
SARC (n=260)	PDCD1	0.253179	3.62e-05	0.00016108	3.79296
SKCM (n=471)	PDCD1	0.409681	1.73e-20	2.31e-19	18.6372
STAD (n=415)	PDCD1	0.156904	0.001343	0.0041323	2.38381
TGCT (n=150)	PDCD1	0.199303	0.0144805	0.028961	1.53819
THCA (n=509)	PDCD1	0.273018	3.76e-10	3.76e-09	8.42515
THYM (n=120)	PDCD1	0.442308	4.24e-07	2.42e-06	5.6158
UCEC (n=545)	PDCD1	-0.0570434	0.183611	0.272017	0.565404
UCS (n=57)	PDCD1	-0.00836142	0.950778	0.950778	0.0219209
UVM (n=80)	PDCD1	0.598827	4.43e-09	2.95e-08	7.52994
