# Supplementary material for: Pan-cancer analysis reveals potential of FAM110A as a prognostic and immunological biomarker in human cancer
Source: Front Immunol. 2023 Feb 27;14:1058627. doi: 10.3389/fimmu.2023.1058627 (PMC10008925; doi:10.3389/fimmu.2023.1058627)
Supplement: Supplementary file 4 [file Table_2.xlsx]

## Sheet: Sheet1
No	PMID	Cancer type	Group	Drug	# Res	# NRes	Log2 (Fold Change)	P value	Anno
1	26997480	Melanoma	all	Anti-PD-1 (pembrolizumab and nivolumab)	14	12	-0.125	0.755
2	26997480	Melanoma	MAPKi	Anti-PD-1 (pembrolizumab and nivolumab)	6	5	-0.503	0.743
3	26997480	Melanoma	non-MAPKi	Anti-PD-1 (pembrolizumab and nivolumab)	8	7	0.154	0.89
4	28552987	Urothelial cancer	all	Anti-PD-L1 (atezolizumab)	9	16	0.022	0.963
5	28552987	Urothelial cancer	smoking	Anti-PD-L1 (atezolizumab)	5	9	0.381	0.819
6	28552987	Urothelial cancer	non-smoking	Anti-PD-L1 (atezolizumab)	4	7	-0.43	0.841
7	29033130	Melanoma	all	Anti-PD-1 (nivolumab)	26	23	0.291	0.354
8	29033130	Melanoma	NIV3-PROG	Anti-PD-1 (nivolumab)	15	11	0.116	0.865
9	29033130	Melanoma	NIV3-NAIVE	Anti-PD-1 (nivolumab)	11	12	0.471	0.537
10	29301960	Clear cell renal cell carcinoma (ccRCC)	all	Anti-PD-1 (nivolumab)	4	8	1.335	0.253
11	29301960	Clear cell renal cell carcinoma (ccRCC)	VEGFRi	Anti-PD-1 (nivolumab)	2	0	0	1
12	29301960	Clear cell renal cell carcinoma (ccRCC)	non-VEGFRi	Anti-PD-1 (nivolumab)	2	8	1.225	0.47
13	29443960	Urothelial cancer	all	Anti-PD-L1 (atezolizumab)	68	230	-0.033	0.787
