# Supplementary material for: Pan-cancer analysis reveals potential of FAM110A as a prognostic and immunological biomarker in human cancer
Source: Front Immunol. 2023 Feb 27;14:1058627. doi: 10.3389/fimmu.2023.1058627 (PMC10008925; doi:10.3389/fimmu.2023.1058627)
Supplement: Supplementary file 5 [file Table_3.xlsx]

## Sheet: Sheet2
Description	Gene markers	LIHC				BLCA				PRAD
		Tumor		Normal		Tumor		Normal		Tumor		Normal
		R	P	R	P	R	P	R	P	R	P	R	P
CD8+ T cell	CD8A	0.26	5e−07	0.69	3.3e−08	−0.15	0.0022	0.43	0.07	−0.11	0.015	0.065	0.65
	CD8B	0.29	9.2e−09	0.7	1.6e−08	−0.12	0.017	0.58	0.01	0.094	0.038	0.11	0.44
T cell(general)	CD3D	0.28	4.3e−08	0.71	9.8e−09	−0.12	0.018	0.31	0.2	−0.06	0.19	0.037	0.79
	CD3E	0.24	3.6e−06	0.69	3.7e−08	−0.17	0.00051	0.43	0.063	−0.1	0.025	0.075	0.59
	CD2	0.26	4.4e−07	0.62	1.4e−06	−0.15	0.002	0.44	0.062	−0.1	0.027	0.037	0.79
Neutrophils	CD66b	0.083	0.11	0.33	0.018	−0.065	0.2	0.14	0.58	−0.012	0.79	−0.018	0.9
	CD11b (ITGAM)	0.31	1.3e−09	0.76	1.2e−10	−0.16	0.00088	−0.46	0.047	−0.17	2e−04	−0.16	0.26
	CCR7	0.12	0.017	0.65	3.1e−07	−0.014	0.78	0.24	0.32	−0.077	0.089	0.29	0.035
Dendritic cell	HLA-DPB1	0.27	1.4e−07	0.72	4.2e−09	−0.13	0.0093	0.4	0.092	−0.067	0.14	0.029	0.84
	HLA-DQB1	0.21	4.5e−05	0.55	3.9e−05	−0.11	0.027	0.47	0.043	−0.07	0.12	−0.023	0.87
	HLA-DRA	0.27	2.4e−07	0.71	9e−09	−0.1	0.045	0.35	0.14	−0.15	0.00094	−0.012	0.93
	HLA-DPA1	0.21	6.4e−05	0.68	7.5e−08	−0.1	0.042	0.37	0.12	−0.16	0.00043	−0.094	0.51
Th1	TBX21	0.2	9.5e−05	0.8	3.8e−12	−0.15	0.0033	0.52	0.023	−0.022	0.62	0.12	0.4
	STAT4	0.17	0.00076	0.7	1.1e−08	−0.17	0.00062	0.43	0.069	−0.095	0.035	−0.035	0.81
	STAT1	0.24	4.7e−06	0.53	7.5e−05	−0.035	0.48	0.26	0.27	−0.042	0.35	0.009	0.95
	IFN-g (IFNG)	0.22	2e−05	0.64	6.1e−07	−0.058	0.25	0.061	0.81	−0.091	0.043	0.28	0.046
	TNF-a (TNF)	0.26	4.7e−07	0.53	6.5e−05	−0.014	0.78	−0.23	0.35	−0.09	0.046	−0.056	0.69
Treg	FOXP3	0.05	0.34	0.13	0.38	−0.096	0.053	0.27	0.27	−0.023	0.61	0.065	0.65
	CCR8	0.18	0.00062	0.6	4.3e−06	−0.12	0.018	0.15	0.53	−0.13	0.0032	0.019	0.89
	STAT5B	0.081	0.12	0.52	1e−04	0.027	0.6	−0.8	4.4e−05	−0.17	0.00023	−0.39	0.0047
Tex	PD-1 (PDCD1)	0.15	0.0047	0.68	4.6e−08	−0.18	0.00037	0.25	0.31	−0.041	0.36	0.055	0.7
	CTLA4	0.26	2.6e−07	0.56	2.7e−05	−0.13	0.011	0.25	0.31	−0.021	0.64	0.063	0.66
	LAG3	0.28	7.5e−08	0.53	6.7e−05	−0.12	0.014	0.27	0.26	0.0032	0.94	−0.1	0.47
	TIM-3 (HAVCR2)	0.22	2.6e−05	0.66	1.8e−07	−0.19	0.00017	0.0091	0.97	−0.15	0.00066	−0.14	0.32
	GZMB	0.25	9.5e−07	0.75	2.7e−10	−0.097	0.052	0.29	0.23	−0.016	0.72	0.13	0.34
